# Supplementary material for: Clinical Potential of Essential Oils: Cytotoxicity, Selectivity Index and Antimicrobial Activity Against Gram-Negative ESKAPEE Pathogens
Source: Antibiotics (Basel). 2026 Mar 6;15(3):274. doi: 10.3390/antibiotics15030274 (PMC13024362; doi:10.3390/antibiotics15030274)
Supplement: Supplementary file 1 [file antibiotics-15-00274-s001.zip]

Archive with 1 entries (1 files):
- antibiotics-4172353-Table S1.xlsx
