# Supplementary material for: Clinical Potential of Essential Oils: Cytotoxicity, Selectivity Index and Antimicrobial Activity Against Gram-Negative ESKAPEE Pathogens
Source: Antibiotics (Basel). 2026 Mar 6;15(3):274. doi: 10.3390/antibiotics15030274 (PMC13024362; doi:10.3390/antibiotics15030274)
Supplement: Supplementary file 1 [file antibiotics-15-00274-s001.zip › antibiotics-4172353-Table S1.xlsx]

## Sheet: CElls
Abbreviated name of Cells	Ful name	Organism	Tissue origin	Disease	Cell type
BHK21	Baby Hamster Kidney Cells	Hamster	Kidney	Normal	fibroblast
CCRF-CEM	Human T-Cell Leukemia Cell Line	Human	Peripheral blood	Acute lymphoblastic leukemia ALL	T lymphoblast
CEM/ADR5000	Human T-Cell Leukemia Cell Line(Multidrug-Resistant Leukemia Cells)	Human	Peripheral blood	Acute lymphoblastic leukemia ALL	T lymphoblast
THP-1	Human Monocytic cell line	Human	Peripheral blood	Acute monocytic leukemia	monocyte
A2780	Human ovarian cancer cell line	Human	Ovary; Ascites	Adenocarcinoma	_
Calu-3	Human Lung Adenocarcinoma Cell Line	Human	Lung	Adenocarcinoma	epithelial cell
COLO-205	Human Colorectal Adenocarcinoma Cells	Human	Colon	Adenocarcinoma; Colorectal; Dukes' type D	colonocyte
NCI-H467	Human Non-Small Cell Lung Carcinoma cell lines	Human	Lung	Adenosquamous Carcinoma; Non-small cell lung cancer; Stage 3A
C32	Human Amelanotic Melanoma Cell Line	Human	Skin	Amelanotic Melanoma	_
A549	Human Lung Carcinoma Cell Line	Human	Lung	Carcinoma	epithelial cell
DU-145	Human Prostate Carcinoma Cell Line	Human	Prostate	Carcinoma	_
H295R	Human Adrenocortical Carcinoma Cell Line	Human	Adrenal gland; Cortex	Carcinoma	epithelial
HCT116	Human Colorectal Carcinoma Cell Line	Human	Large intestine; Colon	Carcinoma; Colorectal	colonocyte
HCT15	Human Colorectal Carcinoma Cell Line	Human	Large intestine; Colon	Carcinoma; Colorectal	colonocyte
CaCo2	Human Colorectal Adenocarcinoma Cells	Human	Colon	Colorectal Adenocarcinoma	enterocyte
ME-180	Human Cervical epidermoid carcinoma cell line	Human	Uterus; Cervix	Epidermoid Carcinoma
AGS	Human Gastric Adenocarcinoma Cell Line	Human	Stomach	Gastric Adenocarcinoma	_
CRL-1474 (CCD-25Sk)	Human dermal fibroblast cells	Human	Skin	Glioma	fibroblast
HTB-9 (C450)	Human Bladder Epithelial Carcinoma cell lines	Human	Urinary bladder	Grade II Carcinoma
501-MEL	Human Melanoma Cell Line	Human	Skin	Malignant Melanoma	melanocyte
A375	Human Melanoma Cell Line	Human	Skin	Malignant,Melanoma	_
CCD-18Co	Human colon fibroblast	Human	Colon	Normal	colonocyte
HaCaT	Human Keratinocyte Cell Line	Human	Skin; Epidermis	Normal	keratinocyte
PBMC	Peripheral Blood Mononuclear Cells	Human	Blood	Normal	mononuclear cell
PA1	Human Ovarian Teratocarcinoma Cell Line	Human	Ovary	Teratocarcinoma	_
MOLT-4	Human Acute lymphoblastic leukemia ALL	Human		Acute lymphoblastic leukemia ALL	T lymphoblast
Jurkat	immortalized line of human T lymphocyte cells	Human	Peripheral blood	acute T cell leukemia	T lymphoblast
HeLa	Human Cervical Cancer Cell Line	Human	Uterus; Cervix	Adenocarcinoma	epithelial cell
MDA–MB 231	Human Breast Carcinoma Cell Line	Human	Breast; Mammary gland	Adenocarcinoma	epithelial cell
MDA-MB-468	Human Breast Carcinoma Cell Line	Human	Breast; Mammary gland	Adenocarcinoma	_
SK-LU-1	Human Lung Adenocarcinoma Cell Line	Human	Lung	Adenocarcinoma	epithelial cell
ACHN	Human Renal Cell Adenocarcinoma	Human	Kidney	Adenocarcinoma, Renal Cell	_
HT29	Human Colorectal Adenocarcinoma Cells	Human	Colon	Adenocarcinoma; Colorectal	enterocyte
SW480	Human Colon Carcinoma Cell Lines	Human	Large intestine; Colon	Adenocarcinoma; Colorectal; Dukes' type B
COLO-205	Human Colon Colorectal cell line	Human	Large intestine; Colon	Adenocarcinoma; Colorectal; Dukes' type D
PC3	Human Prostate cancer cell line	Human	Prostate	Adenocarcinoma; Grade IV	_
HRT-18	Human Rectal Adenocarcinoma Cell Line	Human	Large intestine; Colon	Adenocarcinoma; Ileocecal Colorectal	colonocyte
786-O	Human Renal Cell Carcinoma Cell Line	Human	Kidney	Adenocarcinoma; Renal Cell	_
J5	Human Hepatocellular Carcinoma Cell Line	Human	Liver	cancer
Hep2	Human Laryngeal Carcinoma Cell Line	Human	larynx	Carcinoma	epithelial
LnCap	Human Prostate Carcinoma Cell Line	Human	Prostate	Carcinoma	_
MIAPaCa2	Human Pancreatic Carcinoma Cell Line	Human	Pancreas	Carcinoma	epithelial cell
NCI-H460	Human Large Cell Lung Carcinoma	Human	Lung; Pleural effusion	Carcinoma	_
LnCap	Human Prostet Carcinoma Cell lines	Human	Prostet	Carcinoma
CCL-185 (KB)	Human Oral Epidermal Carcinoma Cell lines	Human	_	Carcinoma
NCI-H464	Human Lung Carcinoma Cell Line	Human	Lung	Carcinoma
DU145	Human Prostate Carcinoma Cell Line	Human	Prostate	Carcinoma
SGC-7901	Human Gastric Cancer Cell Line	Human		Carcinoma
A431	Human Epidermoid Carcinoma Cell Line	Human	Skin	Carcinoma,Epidermoid	_
MCF-7	Human Breast Adenocarcinoma Cell Line	Human	Breast; Mammary gland	Carcinoma; Ductal	_
T-47D	Human breast cancer cell line	Human	Breast; Mammary gland	Carcinoma; Ductal	epithelial cell
Hep3B	Human Hepatocellular Carcinoma Cell Line	Human	Liver	Carcinoma; Hepatocellular	_
HepG2	Human Hepatocellular Carcinoma Cell Line	Human	Liver	Carcinoma; Hepatocellular	_
NCI-H1299	Human Non-Small Cell Lung Carcinoma	Human	Lung	Carcinoma; Non-small cell lung cancer, Large cell carcinoma subtype	_
K562	Human Chronic Myelogenous Leukemia Cells	Human	Bone; Marrow	Chronic Myeloid Leukemia At Blast Crisis	_
PANC-1	Human Epithelioid Carcinoma cell line	Human	Pancreas; Duct	Epithelioid Carcinoma
MCF10A	Human Mammary Epithelial Cells	Human	Breast; Mammary gland	Fibrocystic Disease	epithelial cell
U-87-MG	human glioblastoma cell line	Human	Brain	Glioblastoma	_
SF268	Human glioblastoma cell line	Human	Brain	glioblastoma
U937	Histiocytic Lymphoma	Human	Pleural effusion	Histiocytic Lymphoma	lymphocyte
LS174	Human Colorectal Adenocarcinoma Cells	Human	Colon	Human Colorectal Adenocarcinoma Cells	goblet
LS180	Human Colorectal Adenocarcinoma Cells	Human	Colon	Human Colorectal Adenocarcinoma Cells	goblet
FemX	Human Melanoma Cell Line	Human	Lymph node	Melanoma	_
SH-SY5Y	Human Neuroblastoma cell line	Human	Bone; Marrow	Neuroblastoma
HMEC-1	Human Microvascular Endothelial Cells	Human	Skin; Dermis; Endothelium	Normal	dermal microvascular endothelial cell
LO2	Human Normal Liver Cell Line	Human	Liver	Normal	_
LX-2	Human hepatic stellate cell line	Human	Liver	Normal	hepatic stellate cell
MCF-12	Human Mammary Epithelial Cells	Human	Breast; Mammary gland	Normal	epithelial cell
MRC-9	Human Lung fibroblast Cell line	Human	Lung	Normal	fibroblast
phoenx-eco	Human Kidneey cell line	Human	Kidney	Normal
THLE2	Human Hepatocellular Cell Line	Human	Liver; Left lobe	Normal	epithelial cell
HUVEC	Human Umbilical Vein Endothelial Cells	Human	Umbilical cord	Normal	endothelial cell
Lymphocyte T	Human T Lymphocytes	Human	Blood	Normal	T lymphocyte
MRC5	Human Lung Fibroblast Cells	Human	Lung	Normal	fibroblast
Beas-2B	Human Bronchial epithelial cells line	Human	Lung; Bronchus	Normal	epithelial cell
WI-38	Human Lung Fibroblast	Human	Lung	Normal	fibroblast
Adipose-derived mesenchymal stem cells	Human Adipose-derived mesenchymal stem cells	Human	Adipose tissue	Normal	mesenchymal stem cell
HK-2	Human Kidney Proximal Tubule Cells	Human	kidney; Cortex; Proximal tubule	Papilloma	_
KB	Human Epidermoid Carcinoma Cell Line	Human	_	Papilloma	_
BGM	Buffalo green monkey kidney cells	monkey	Kidney	Normal	epithelial cell
NIH-3T3	Mouse Embryonic Fibroblast Cell Line	Mouse	_	Embryo	fibroblast
P815	Mouse Mastocytoma cell line	Mouse		Mastocytoma	mast cell
HT-2	Mouse spleen lymphocyte cell line	Mouse	Spleen	Normal	lymphocyte
RAW264.7	Mouse machrophage cell line	Mouse	Ascites	Abelson murine leukemia virus-induced tumor	macrophage
C-26	Mouse Colon Carcinoma Cell Line	Mouse	Colon	Carcinoma	fibroblast
B16-F1	Mouse Melanoma Cell Line	Mouse	Skin	Melanoma	_
B16F10	Mouse Melanoma Cell Line	Mouse	Skin	Melanoma	Normal
3T3L1	Mouse Embryonic Fibroblast Cell Line	Mouse	Embryo	Normal	fibroblast
L929	Mouse Fibroblast Cell Line	Mouse	Subcutaneous connective tissue; Adipose; Areolar	Normal	_
SV-T2	Mouse Embryonic Fibroblast Cell Lines	Mouse	Embryo	Normal	fibroblast
J774	Mouse Macrophage Cell Line	Mouse	Ascites	Sarcoma; Reticulum Cell	monocyte, macrophage
PLP2	_	Porcine	liver	_	_
L6	Rat Skeletal Muscle Cells	Rat	Skeletal muscle	Normal	myoblast
RBC	_	Sheep	Blood	Normal	RBC
